# Supplementary material for: Combined Pharmacologic and Nutritional Modulation of High-Fat Diet-Associated Tumor-Supportive Features in Prostate Cancer Models
Source: Biomolecules. 2026 Jul 1;16(7):969. doi: 10.3390/biom16070969 (PMC13406970; doi:10.3390/biom16070969)
Supplement: Supplementary file 1 [file biomolecules-16-00969-s001.zip]

Archive with 1 entries (1 files):
- biomolecules-4346786-supplementary.pdf
